# Supplementary material for: Defining the Critical Role of α-Gustducin for NF-κB Inhibition and Anti-Inflammatory Signal Transduction by Bitter Agonists in Lung Epithelium
Source: Int J Mol Sci. 2026 Jan 19;27(2):997. doi: 10.3390/ijms27020997 (PMC12842234; doi:10.3390/ijms27020997)
Supplement: Supplementary file 1 [file ijms-27-00997-s001.zip]

Archive with 1 entries (1 files):
- ijms-4085929-supplementary.pdf
